# Supplementary material for: Metastasizing Pleomorphic Adenoma: A Systematic Review and Pooled Case-Report Analysis
Source: Cancers (Basel). 2026 Jul 20;18(14):2345. doi: 10.3390/cancers18142345 (PMC13406600; doi:10.3390/cancers18142345)
Supplement: Supplementary file 1 [file cancers-18-02345-s001.zip]

Archive with 3 entries (3 files):
- Table S1 Clinical data.xlsx
- Table S2 PRISMA.xlsx
- Table S3 exclusion criteria.xlsx
