# Supplementary material for: Metastasizing Pleomorphic Adenoma: A Systematic Review and Pooled Case-Report Analysis
Source: Cancers (Basel). 2026 Jul 20;18(14):2345. doi: 10.3390/cancers18142345 (PMC13406600; doi:10.3390/cancers18142345)
Supplement: Supplementary file 1 [file cancers-18-02345-s001.zip › Table S1 Clinical data.xlsx]

## Sheet: Tabelle1
Case	Study	Publication	Type of publication	Sex_at_MPA	Age_at_MPA	Vital_status	Months_of_followup,	Recurrence_of_MPA	Recurrence	Multiple_recurrence	Multiple_recurrence2	Time_to_recurrence	Primary_site	MPA	MPA_site_description	Multiple_MPA_lesions	Time_to_MPA_years	Therapy
number	author	year		M; F	years	Alive; Dead, Unknown	months		Yes; No	Yes; No	Number of recurrences	months	gland	Yes; No	where?	multiple lesions	Time to MAP (years)	text
1	Bae	2010	case report	M	48	unknown	unknown	NA	yes	no	1	12	soft palate	yes	sphenoid sinus	no	1	patient refused
2	Abou-Foul	2014	case report	M	50	alive	100	no	no	no	NA	NA	parotid gland	yes	multiple tumors in liver and lung	yes	7	pulmonary wedge resection, liver lesion unresectable-just follow up
3	Akiba	2013	case report	F	62	alive	260	no	no	no	NA	NA	hard palate	yes	left and right maxillary bone	yes	20 months	surgery
4	Bhutta	2010	case report	F	62	unknown	unknown	unknown	yes	yes	11	24, 36, 48, 72, 84, 108, 108, 120, 132, 144, 156	left parotid gland	yes	left kidney	no	14	radical nephrectomy
5	Ebbing	2009	case report	F	20	unknown	unknown	unknown	no	no	NA	NA	left parotid gland	yes	kidney	yes	30	radical nephrectomy
6	Chen	1978	case report	F	39	unknown	unknown	yes	yes	yes	5	48	parotid gland	yes	sacrum	yes	12	surgery and RT
7	G. Collina	1989	case report	F	26	alive	12	no	yes	yes	2	84	submandibular gland	yes	cervival lymph nodes	yes	9	excision of the nodes
8	G. Collina	1989	case report	M	8	alive	36	no	yes	yes	2	24, 36	parotid gland	yes	cervival lymph nodes	no	3	excision of the node
9	Ghosh	2008	case report	F	29	unknown	unknown	unknown	yes	yes	2	3, 72	left parotid gland	yes	left scapular region	no	6	unknown
10	Goldstein	2009	case report	M	15	alive	5	no	yes	yes	2	unknown	right parotid gland	yes	forehead and right parietal region	yes	13	surgery
11	Zhang	2009	case report	F	unknown	unknown	unknown	unknown	yes	yes	unknown	unknown	left parotid gland	yes	lungs	yes	unknown	unknown
12	Foote & Frazell	1953	case report	F	23	unknown	unknown	unknown	yes	yes	5	9, 24, 72, 108, 156	right parotid gland	yes	left lung	no	16	surgery (wedge excision)
13	Perrin	1942	case report	M	28	dead	12						right parotid gland	yes	liver, lung, retroperitoneal	yes	7
14	Fine & Marshall	1961	case report	M	48	dead	36		yes	no	1	48	right parotid gland	yes	right femur and humerus, ribs, vertebrate	yes	5	surgery (disarticulation of the right hip) and RT
15	Clapp	1966	case report	M	40	dead	7		no	no	NA	NA	right parotid gland	yes	right shoulder, abdominal wall, thigh	yes	9
16	Youngs & Scheuer	1973	case report	F	16	alive	12	no	no	no	NA	NA	right parotid gland	yes	left lung	no	11	surgery
17	Giltman	1977	case report	M	23	unknown	unknown	no	yes	no	1	420	right parotid gland	yes	scalp	no	35	inoperable (because very close to superior sagittal sinus)
18	Wajed	1978	case report	F	38	unknown	unknown		no	no	NA	NA	submandibular gland	yes	T9 pedicle with spinal cord compression		18
19	Morrison & McMullin	1984	case report	M	18	unknown	unknown		yes	no	NA	612	right parotid gland	yes	right temporal bone		69
20	Drinkard & Schow	1986	case report	M	16	alive	12	no	no	no	NA	NA	left parotid gland	yes	left mandible	yes	17	surgery
21	El-Naggar	1988	case report	F	54	unknown	unknown	unknown	yes	no	1	24	left parotid gland	yes	abdominal wall	no	9	unknown
22	Wermuth	1988	case report	M	35	unknown	unknown	unknown	yes	yes	2	11, 84	right soft palate	yes	left lung	no	8	left lower lobectomy
23	Cresson	1990	case report	F	72	alive	60	no	yes	no	1	24	right parotid gland	yes	retroperitoneal adjacent to psoas	no	11	surgery
24	Freeman	1990	case report	F	15	alive	12	no	yes	no	1	204	left nasal septum	yes	submandibular lymph node	no	17	modified neck dissection type III
25	Landolt	1990	case report	M	73	unknown	unknown		no	no	NA	NA	right soft palate	yes	right lung		2
26	Sim	1990	case report	M	16	alive	24	no	yes	yes	5	156, 204, 216, 336, 348	right parotid gland	yes	left lung	no	39	left lower lobectomy
27	Ferlito	1991	case report	F	42	unknown	unknown	unknown	no	no	NA	NA	right parotid gland	yes	right side of the neck (region 2)	no	2	excision of the node
28	Girson	1991	case report	M	17	unknown	unknown	unknown	no	no	NA	NA	left parotid gland	yes	calvaria	no	16	excision
29	Pitman	1992	case report	M	23	unknown	unknown	unknown	unknown	yes	unknown	unknown	right parotid gland	yes	left lung, L1 veretbrae	yes	21	unknown
30	Pitman	1992	case report	F	67	unknown	unknown	unknown	yes	no	1	17	right parotid gland (deep lobe)	yes	lungs, right illium	yes	4	unknown
31	Wenig	1992	case report	F	51	alive	198	no	yes	yes	4	12, 36, 48, 60	parotid gland	yes	kidney, skin	yes	27	simple excision + nephrectomy
32	Wenig	1992	case report	M	41	dead	30	yes	yes	yes	3	12, 72, 108	submandibular gland	yes	humerus, femur, ribs, sacrum, vertebra, ilium, pharynx	yes	19	total shoulder replacement + RT
33	Wenig	1992	case report	F	12	dead	30	unknown	yes	yes	3	120, 240, 276	parotid gland	yes	femur, skin (forehead), CNS	yes	51	hip replacement
34	Wenig	1992	case report	F	72	alive	198	no	yes	yes	2	108, 120	parotid gland	yes	retroperitoneum	no	11	resection
35	Wenig	1992	case report	F	24	alive	198	no	yes	no	1	60	parotid gland	yes	lung	no	9	wedge resection
36	Wenig	1992	case report	M	15	alive	198	no	yes	yes	3	12, 36, 144	parotid gland	yes	cervival lymph nodes	no	12	simple excison
37	Wenig	1992	case report	F	13	alive	198	no	yes	yes	2	216, 228	nasal septum	yes	submandibular lymph nodes	no	18	neck dissection
38	Wenig	1992	case report	M	14	alive	198	no	yes	no	1	72	submandibular gland	yes	submandibular lymph nodes	no	6	simple excision
39	Wenig	1992	case report	M	52	alive	198	no	yes	yes	3	120, 156, 228	parotid gland	yes	lung	no	24	wedge resection
40	Wenig	1992	case report	M	17	alive	198	no	no	no	0	NA	parotid gland	yes	calvaria	no	16	resection
41	Wenig	1992	case report	F	34	alive	198	no	yes	no	1	60	parotid gland	yes	kidney	no	31	nephrectomy
42	Qureshi	1994	case report	M	16	alive	12	no	no	no	NA	NA	left parotid gland	yes	left scapula, lungs?	yes	18	conservatively with physical therapy
43	Commins	1995	case report	M	23	alive	24	no	yes	no	1	204	left parotid gland	yes	left cervical region	yes	17	surgery and RT (60 Gy)
44	Olsha	1995	case report	M	26	alive	24		yes	no	1	108	left parotid gland	yes	liver		20
45	Schreibsten	1995	case report	F	50	alive	14	no	no	no	NA	NA	right parotid gland	yes	sacrum	no	25	palliative care - ultrasonic decompression
46	Klijankjenko	1997	case report	M	53	dead	12	no	yes	yes	2	60, 72	parotid gland	yes	pelvis, vertebrae, skull, lung	yes	2	RT (60 Gy)
47	Klijankjenko	1997	case report	F	56	dead	16	no	yes	no	1	84	palate	yes	lung, vertebrae, cervical lymph node	yes	7	neck dissection
48	Hoorweg	1998	case report	M	30	alive	180	yes	yes	yes	3	36	left parotid gland	yes	multiple scalp lesions	yes	11	surgical excision
49	Hoorweg	1998	case report	F	35	alive	60	yes	yes	yes	2	72, 144	right submandibular gland	yes	sacrum, recurrence of sacrum	yes	11	preoperative RT and partial sacrum resection
50	Hoorweg	1998	case report	F	45	alive	132	yes	yes	yes	3	144, 192, 198	left parotid gland	yes	recurrent lung tumor, mastoid	yes	17	pulmonary wedge excision, resection of the part of mastoid, outer ear canal, posterior part of mandible and neck dissection and RT (40 Gy in 20 fractions)
51	Klijankjenko	1998	case report	F	66	alive	84		unknown	NA	NA	NA	lungs?	yes	lungs, paravertebral mass, breast	yes	0
52	Sampson	1998	case report	M	69	dead	6		no	no	NA	NA	right parotid gland	yes	lungs, iliacus, illium, cavernous sinus	yes	2
53	Goodisson	1999	case report	F	13	alive	24	no	no	no	NA	NA	soft palate	yes	maxilla	no	7	surgery
54	Chen & Tu	2000	case report	F	20	alive	8	no	yes	yes	3	132, 192, 264	left parotid gland	yes	left cevical lymph nodes	yes	22	selective neck dissection (I, II, III)
55	Czader	2000	case report	F	54	alive	unknown	yes	no	no	NA	NA	right parotid gland	yes	right kidney	no	-1	partial nephrectomy
56	Hay	2001	case report	F	36	alive	36	no	yes	no	1	180	left parotid gland	yes	left lower neck	no	11	simple excision
57	Raja	2002	case report	M	67	unknown	unknown	unknown	no	no	NA	NA	left parotid gland	yes	lungs	yes	5	unknown
58	Khademi	2003	case report	F	19	alive	24	yes	no	no	NA	NA	left side of the tongue	yes	left cervical lymph nodes (reg II and III)	yes	0	neck dissection
59	Marioni	2003	case report	M	20	alive	6	no	yes	no	1	108	right parotid gland	yes	right maxilla	no	12	surgical resection
60	Yoshizaki	2004	case report	F	10	alive	21	no	yes	yes	2	72, 276	right parotid gland	yes	right lung	yes	23	surgical resection
61	Hyun-Hee	2007	case report	F	68	alive	12	no	yes	no	1	12	left submandibular gland	yes	multiple skin, scalp, frontal lobe of the brain, vertebrae (T10, L3), scapula, rib, both lungs	yes	0	multiple surgical resections, PORT
62	Sabesan	2007	case report	M	33	alive	24	no	no	no	NA	NA	left parotid gland	yes	left supraclavicular lymph node	no	28	simple excision
63	Steele	2007	case report	F	15	unknown	unknown	unknown	yes	no	1	324	right parotid gland	yes	mediastinum	no	28	surgery
64	van Der Schroeff & de Ru	2007	case report	F	19	dead	12	no	yes	yes	2	240, 516	right parotid gland	yes	multiple ribs, skull base	yes	44	RT (17,5 Gy) first time, RT (doses unknown) second time
65	Rodriguez-Fernandez	2008	case report	F	54	dead	60	no	yes	no	1	24	left parotid gland	yes	lungs, left cervival lymph nodes	yes	3	unknown
66	Sit	2008	case report	F	38	alive	6	NA	yes	yes	3	12, 24, 132	left submandibular gland	yes	multiple pulmonary	yes	11	wedge excision for one lesion, observation
67	Xiao	2008	case report	F	46	dead	34	yes	no	no	NA	NA	left parotid gland	yes	left kidney	yes	26	nephrectomy
68	Larbcharoensub	2009	case report	F	27	alive	6	no	yes	no	1	12	right parotid gland	yes	right cervical lymph nodes	yes	13	simple excisions and RT (66Gy)
69	Larbcharoensub	2009	case report	F	32	alive	30	no	no	no	NA	NA	left parotid gland	yes	left cervical lymph nodes	yes	10	simple excisions
70	Larbcharoensub	2009	case report	F	36	alive	6	no	no	no	NA	NA	right submandibular gland	yes	multiple cervical lymph nodes	yes	9	simple excisions
71	Qureshi	2009	case report	unknown	unknown	unknown	unknown	unknown	unknown	unknown	unknown	unknown	parotid gland	yes	cervical lymph nodes	yes	unknown	unknown
72	Yamaguchi	2009	case report	F	33	alive	24	yes	no	no	NA	NA	right submandibular gland	yes	lung, sternum	yes	7	RT (45 Gy), chemotherapy (2400mg 5-fluorouracil, 340 mg nedaplatin), left pneumonectomy
73	Gopalakrishan	2010	case report	M	25	unknown	unknown	unknown	yes	yes	2	unknown	left parotid gland	yes	left maxillary buccal gingiva and alveolar mucosa and five other places (unknown which)	yes	11	unknown
74	Singhal	2010	case report	M	16	unknown	unknown		yes	no	1	360	left parotid gland	yes	liver		30
75	Reiland	2012	case report	M	15	alive	60	yes	yes	yes	2	108, 132	left parotid gland	yes	maxillary sinus, nasal cavity, temporal bone, cheeck	yes	14	multiple surgical excision
76	Santaliz-Ruiz	2012	case report	F	23	alive	10	no	yes	no	1	360	left submandibular gland	yes	multiple left cervical lymph node, left parotid gland	yes	30	multiple left cervical lymph node, left parotid gland
77	Vivian	2012	case report	F	24	unknown	unknown	unkonown	yes	yes	unknown	from 24 to 420	right parotid gland	yes	right kidney	no	16	MRI-guided percutaneous cryoablation
78	Kessoku	2014	case report	F	49	unknown	unknown	unknown	yes	yes	4	between 1996 and 2011	left parotid gland	yes	right kidney, sacrum, both lungs, cervical lymph nodes	yes	16	nephrectomy, excisions of pulmonary tumors, palliative RT, parapharyngeal interstitial lymphadencetomy
79	Knight	2016	case report	M	62	unknown	unknown	unknown	no	no	NA	NA	right submandibular gland	yes	T12 veretbrae	no	6	decompression
80	Miladi	2014	case report	F	18	alive	8		yes	yes	multiple	>240	left submandibular gland	yes	left and right cervical lymph nodes		20
81	Tarsitano	2014	case report	F	9	unknown	unknown	unknown	yes	no	1	12	left parotid gland	yes	nasal cavity, scalp, intracranial	yes	2	endoscopic excision (nasal cavity) and surgery (scalp)
82	Watson	2018	case report	F	17	dead	8	no	no	no	NA	NA	palate	yes	left cervical lymph node (reg II)	no	44	a hemimaxillectomy and left level I–IV neck dissection and reconstruction with a zygomatic and maxillary implant-supported obturator.
83	Alshagroud	2017	case report	F	8	alive	20	no	no	no	NA	NA	left submandibular gland	yes	mandibula	no	9	simple excision
84	Young	2015	case report	F	45	unknown	unknown	unknown	no	no	NA	NA	parotid gland	yes	liver	yes	20	RT and chemotherapy followed by surgery of rectosigmoid (treated as metastases of rectosigmoid), later needle biopsy was performed and revealed MPA
85	McGarry	2015	case report	F	41	dead	3	no	yes	yes	2	216, 288	right parotid gland	yes	right supraspinatus muscle, lungs	yes	21	palliative care
86	Nakai	2017	case report	F	28	alive	3	no	yes	no	1	144	right parotid gland	yes	lungs	yes	12	no treatment, just observing
89	Soteldo	2017	case report	M	18	alive	24	no	yes	no	1	216	left parotid gland	yes	left cervical lymph node	no	18	total parotidectomy and selective neck dissection (IA and II)
90	Koyama	2018	case report	F	40	alive	60	NA	yes	yes	2	156, 276	left parotid gland	yes	both kidneys, L1 vertebra, lungs, middle cranial fossa, liver, perineum	yes	23	observation
91	Mohan	2018	case report	M	17	alive	unknown	no	yes	yes	2	96, 144	parotid gland	yes	left kidney	no	17	radical nephrectomy
92	Laxague	2019	case report	M	50	alive	8	yes	yes	yes	3	288, 336, 360	left parotid gland	yes	hard palate, liver	no	32 (liver)	right hepatectomy, excision of the tumor of hard palate, RT
93	Wasserman	2019	case report	F	35	unknown	unknown	unknown	yes	yes	2	84, 204	parotid gland	yes	periparotid lymph nodes, thigh muscle	yes	7	unknown
94	Wasserman	2019	case report	M	36	unknown	unknown	unknown	yes	no	1	252	parotid gland	yes	neck soft tissue reg III and IV	yes	21	RT (doses unknown)
95	Wasserman	2019	case report	M	43	unknown	unknown	unknown	yes	no	1	12	parotid gland	yes	Sacroiliac joint, vertebra, paraspinal muscles	yes	5	RT (doses unknown) and chemotherapy
96	Wasserman	2019	case report	M	34	unknown	unknown	unknown	yes	yes	2	72, 300	parotid gland	yes	cervical lymph nodes	unknown	25	unknown
97	Wong	2019	case report	F	31	alive	6	no	yes	no	1	360	right parotid gland	yes	cervical lymph nodes	yes	30	esection of the tumour via a combined neck and mandibulotomy approach and a right selective neck dissection (SND) (level II and III) and PORT
98	He	2020	case report	M	16	alive	prolonged	NA	yes	yes	2	24, 60	right parotid gland	yes	lungs	yes	9	observation
99	Moonim	2015	case report	F	16	alive	24	yes	yes	yes	2	204, unknown	right parotid gland	yes	liver, thyroid gland	yes	52	left segment hepatectomy, total conservative right parotidectomy with a right selective neck dissection with a right thyroid lobectomy
100	Daphne Fonseca	2022	case report	F	14	unknown	unknown	unknown	yes, several	yes	unknown	168	parotid gland	yes	left cevical lymph nodes	yes	14	neck dissection
101	Ko	2022	case report	M	48	alive	24	no	no	no	no	NA	parotid gland	yes	lymph nodes	yes	0	neck dissection
102	Raghad Wasil AlNahwe	2022	case report	M	25	alive	36	yes, several	yes	no	no	240	parotid gland	yes	subcutaneous nodule of head and scalp	yes	12	excision
103	Hiroyuki Dan	2023	case report	F	36	alive	23	no	yes, several	yes	6	unknown, but during 22 years	palate	yes	ilium, ribs, spine, and supraclavicular lymph nodes	yes	22	removal of the spinal tumor
104	Rijeka 1	2025	case report	F	30	alive	52	no	yes	no	no	60	submandibular gland	yes	left cervical lymph node	no	5	excision of two nodes; one was reccurence of tumor, other was lymph node
105	Rijeka 2	2025	case report	F	74	alive	48	no	no	no	no	NA	palate	yes	left cervical lymph node	no	0.7	neck dissection
106	Vienna 1	2025	case report	F	19								parotid gland				11
107	Vienna 2	2025	case report	F	28								parotid gland				0
108	Wan-Hsun Tsai	2024	case report	F	75	unknown	1	unknown	yes	yes	2	264	parotid gland	yes	lymph nodes	yes	11	only surgery
109	Catarzi	2023	case report	F	35	alive	12	unknown	yes	no	1	192	parotid gland	yes	intraparotid and cervical multiple nodules at level II and nodules in contact with the sternocleidomastoid muscle	yes	12	total parotidectomy with lymph node dissection of level II and enucleation of the sternocleidomastoid muscle component
110	Sabesan	2007	case report	M	61	alive	24	no	no	no	NA	NA	parotid gland	yes	left supraclavicular fossa	no	28	open biopsy and extirpation
111	Nagarajah	2017	case report	F	55	alive	11	unknown	no	no	NA	NA	parotid gland	yes	level II and III of the neck	yes	8 and 15	open biopsy and extirpation
112	Mariano	2015	case report	F	65	unknown	unknown	unknown	no	no	NA	NA	left parotid gland	yes	scalp skin	no	3	lession resection
113	Muthusami	2005	case report	M	31	alive	24	unknown	yes	no	1	144	right parotid gland	yes	subcutaneous nodule of frontal region; subcutaneous nodule near surgical scar	yes	8	lession resection + radiotherapy
114	Shinohara	1996	case report	M	21	alive	unknown	unknown	no	no	no	0	right parotid gland	yes	submandibular lymph nodes	yes	21	extirpation
115	Klijanienko	1997	case report	F	56	died	1.3	yes; lung and cordal spine	yes	no	no	84	palate	yes	lymph nodes	yes	7	radiotherapy (74 Gy) followed by surgical excision of the palate with neck dissection
116	Klijanienko	1997	case report	M	53	died	36	yes	yes; twice	yes; twice	unknown	12	parotid gland	yes	pelvis tumor which was large and irradiated; 1 y later multiple pulmonary, skull, and vertebral metastases	yes	2	irradiation
117	Rodríguez	2007	case report	F	54	died	60	lung	yes	no	no	24	left parotid gland	yes	recurrence 3 x 3 cm; positive lymph node	no	24	total con- servative parotidectomy with functional neck dissection + PORT
118	Schreibstein	1995	case report	F	75	alive	14	no	no	no	no	NA	right parotid gland	yes	sacrum	no	25	palliative surgery - decompression of cauda eqinea
120	Smith	1962	case report	M	54	alive	72	yes	yes, several	yes	3 times	24; 60; 72	parotid gland	yes	anterior chest wall; septum, orbital rim, skin of the face	yes	5	excision; irradiation
121	Ariffin	2025	case report	F	28	alive	12	no	yes	no	no	132	parotid gland	yes	lymph nodes	yes	11	total parotidectomy and selective neck dissection
122	Jacob	2024	case report	M	19	alive	unknown	no	yes	yes; twice	2	60; 84	parotid gland	yes	left cevical lymph nodes	no	7	selective neck dissection(II)
123	SeyedForootan	2025	case report	M	34	alive	12	yes	no	NA	NA	NA	deep lobe of the parotid gland	yes	left cervical lymph nodes (reg II and IIB); 46/59 nodes were positive	yes	unknown	neck dissection + PORT
124	Xiao	2024	case report	M	72	unknown	unknown	unknown	yes, twice	yes; twice	2	192; 264	upper lip	yes	right iliac region and two foci of activity in the right pulmonary hilar region.	yes	22	unknown
125	Verma	2025	case report	F	56	alive	unknown	unknown	no	no	no	NA	right submandibular gland	yes	the skull	no	0	Total gross excision of the skull lession
