# Supplementary material for: Metastasizing Pleomorphic Adenoma: A Systematic Review and Pooled Case-Report Analysis
Source: Cancers (Basel). 2026 Jul 20;18(14):2345. doi: 10.3390/cancers18142345 (PMC13406600; doi:10.3390/cancers18142345)
Supplement: Supplementary file 1 [file cancers-18-02345-s001.zip › Table S2 PRISMA.xlsx]

## Sheet: Tabelle1
Section and Topic	Item #	Checklist item	Location where item is reported
TITLE	TITLE	TITLE
Title	1	Identify the report as a systematic review.	Title page: the title identifies the article as a systematic review and pooled analysis.
ABSTRACT	ABSTRACT	ABSTRACT
Abstract	2	See the PRISMA 2020 for Abstracts checklist.	Abstract: structured Background/Objectives, Methods, Results, and Conclusions are provided.
INTRODUCTION	INTRODUCTION	INTRODUCTION
Rationale	3	Describe the rationale for the review in the context of existing knowledge.	Introduction: rationale for reviewing rare MPA evidence from case reports and small series.
Objectives	4	Provide an explicit statement of the objective(s) or question(s) the review addresses.	Introduction: objective to summarize current knowledge, analyze prognostic factors, and evaluate treatment strategies.
METHODS	METHODS	METHODS
Eligibility criteria	5	Specify the inclusion and exclusion criteria for the review and how studies were grouped for the syntheses.	Methods 2.2: inclusion and exclusion criteria are specified.
Information sources	6	Specify all databases, registers, websites, organisations, reference lists and other sources searched or consulted to identify studies. Specify the date when each source was last searched or consulted.	Methods 2.1: PubMed, Scopus, Google Scholar, reference lists, and institutional databases searched/consulted; last search 1 August 2025.
Search strategy	7	Present the full search strategies for all databases, registers and websites, including any filters and limits used.	Methods 2.1: search terms and English-language limit are reported; complete database-specific strings were not available.
Selection process	8	Specify the methods used to decide whether a study met the inclusion criteria of the review, including how many reviewers screened each record and each report retrieved, whether they worked independently, and if applicable, details of automation tools used in the process.	Methods 2.3 and Figure 1: selection numbers are reported; reviewer independence/automation tools were not used or not separately reported.
Data collection process	9	Specify the methods used to collect data from reports, including how many reviewers collected data from each report, whether they worked independently, any processes for obtaining or confirming data from study investigators, and if applicable, details of automation tools used in the process.	Methods 2.3-2.4: extracted variables and data collection approach are described.
Data items	10a	List and define all outcomes for which data were sought. Specify whether all results that were compatible with each outcome domain in each study were sought (e.g. for all measures, time points, analyses), and if not, the methods used to decide which results to collect.	Methods 2.4-2.5: outcomes include recurrence, follow-up, MPA recurrence, and overall survival.
Data items	10b	List and define all other variables for which data were sought (e.g. participant and intervention characteristics, funding sources). Describe any assumptions made about any missing or unclear information.	Methods 2.4: demographic, tumor, diagnostic, treatment, and metastasis variables are listed.
Study risk of bias assessment	11	Specify the methods used to assess risk of bias in the included studies, including details of the tool(s) used, how many reviewers assessed each study and whether they worked independently, and if applicable, details of automation tools used in the process.	Not applicable/not performed because the evidence base consisted mainly of case reports and small case series.
Effect measures	12	Specify for each outcome the effect measure(s) (e.g. risk ratio, mean difference) used in the synthesis or presentation of results.	Methods 2.5: descriptive statistics, chi-square tests, t-tests, correlations, Kaplan-Meier/log-rank analyses, and Cox regression with HRs and 95% CIs.
Synthesis methods	13a	Describe the processes used to decide which studies were eligible for each synthesis (e.g. tabulating the study intervention characteristics and comparing against the planned groups for each synthesis (item #5)).	Methods 2.2-2.3: all eligible confirmed PA/MPA cases with adequate clinical data were included in the pooled synthesis.
Synthesis methods	13b	Describe any methods required to prepare the data for presentation or synthesis, such as handling of missing summary statistics, or data conversions.	Methods 2.3-2.5: data were extracted into predefined variables; missing data were reported as unknown when applicable.
Synthesis methods	13c	Describe any methods used to tabulate or visually display results of individual studies and syntheses.	Results, Tables 1-3, and Figures 2-5: tabular summaries, plots, and survival curves are presented.
Synthesis methods	13d	Describe any methods used to synthesize results and provide a rationale for the choice(s). If meta-analysis was performed, describe the model(s), method(s) to identify the presence and extent of statistical heterogeneity, and software package(s) used.	Methods 2.5: descriptive and survival methods are described; no conventional aggregate meta-analysis was performed.
Synthesis methods	13e	Describe any methods used to explore possible causes of heterogeneity among study results (e.g. subgroup analysis, meta-regression).	Results 3.3-3.5: exploratory comparisons by MPA localization, age, and surgical treatment are reported.
Synthesis methods	13f	Describe any sensitivity analyses conducted to assess robustness of the synthesized results.	Not performed; robustness analyses were limited by small event numbers and missing data.
Reporting bias assessment	14	Describe any methods used to assess risk of bias due to missing results in a synthesis (arising from reporting biases).	Not performed; reporting-bias assessment was not feasible for pooled case reports/small series.
Certainty assessment	15	Describe any methods used to assess certainty (or confidence) in the body of evidence for an outcome.	Not performed; formal certainty assessment was not feasible for this case-based evidence base.
RESULTS	RESULTS	RESULTS
Study selection	16a	Describe the results of the search and selection process, from the number of records identified in the search to the number of studies included in the review, ideally using a flow diagram.	Methods 2.3 and Figure 1: records, reports, included studies, institutional cases, and total patients are reported.
Study selection	16b	Cite studies that might appear to meet the inclusion criteria, but which were excluded, and explain why they were excluded.	Methods 2.3 and Figure 1: full-text exclusion reasons are summarized; individual excluded citations are not listed.
Study characteristics	17	Cite each included study and present its characteristics.	Results 3.1-3.2, Tables 1-2, and Supplementary Table S1: patient, tumor, metastasis, and treatment characteristics are reported.
Risk of bias in studies	18	Present assessments of risk of bias for each included study.	Not applicable/not performed; no formal risk-of-bias assessment was conducted.
Results of individual studies	19	For all outcomes, present, for each study: (a) summary statistics for each group (where appropriate) and (b) an effect estimate and its precision (e.g. confidence/credible interval), ideally using structured tables or plots.	Table 1 and Supplementary Table S1: institutional cases and included studies/cases are presented; aggregate outcomes in Results 3.1-3.5.
Results of syntheses	20a	For each synthesis, briefly summarise the characteristics and risk of bias among contributing studies.	Results 3.1-3.2: characteristics of the pooled cohort are summarized; risk of bias was not assessed.
Results of syntheses	20b	Present results of all statistical syntheses conducted. If meta-analysis was done, present for each the summary estimate and its precision (e.g. confidence/credible interval) and measures of statistical heterogeneity. If comparing groups, describe the direction of the effect.	Results 3.3-3.5, Tables 2-3, and Figures 3-5: statistical syntheses and survival analyses are reported.
Results of syntheses	20c	Present results of all investigations of possible causes of heterogeneity among study results.	Results 3.3-3.5: exploratory analyses of age, metastatic site, and surgical treatment are reported.
Results of syntheses	20d	Present results of all sensitivity analyses conducted to assess the robustness of the synthesized results.	Not performed.
Reporting biases	21	Present assessments of risk of bias due to missing results (arising from reporting biases) for each synthesis assessed.	Not assessed because formal reporting-bias analyses were not feasible for case reports/small series.
Certainty of evidence	22	Present assessments of certainty (or confidence) in the body of evidence for each outcome assessed.	Not assessed; no formal certainty-of-evidence grading was undertaken.
DISCUSSION	DISCUSSION	DISCUSSION
Discussion	23a	Provide a general interpretation of the results in the context of other evidence.	Discussion: findings are interpreted in relation to previous reviews and biological hypotheses.
Discussion	23b	Discuss any limitations of the evidence included in the review.	Discussion: limitations of case reports/small series, missing data, publication bias, and heterogeneous follow-up are discussed.
Discussion	23c	Discuss any limitations of the review processes used.	Discussion: limitations of review process and retrospective pooled analysis are discussed.
Discussion	23d	Discuss implications of the results for practice, policy, and future research.	Discussion and Conclusions: implications for long-term surveillance, surgery when feasible, registries, pathology review, and molecular studies are discussed.
OTHER INFORMATION	OTHER INFORMATION	OTHER INFORMATION
Registration and protocol	24a	Provide registration information for the review, including register name and registration number, or state that the review was not registered.	Methods 2.1: the review was not preregistered; no registration number is available.
Registration and protocol	24b	Indicate where the review protocol can be accessed, or state that a protocol was not prepared.	Methods 2.1: no separate protocol was prepared or made publicly available.
Registration and protocol	24c	Describe and explain any amendments to information provided at registration or in the protocol.	Not applicable because no preregistration or protocol amendments were made.
Support	25	Describe sources of financial or non-financial support for the review, and the role of the funders or sponsors in the review.	Funding statement: no external funding/relevant grant information to be inserted by authors if applicable.
Competing interests	26	Declare any competing interests of review authors.	Conflicts of Interest statement: authors declare no conflicts/relevant disclosures to be inserted by authors if applicable.
Availability of data, code and other materials	27	Report which of the following are publicly available and where they can be found: template data collection forms; data extracted from included studies; data used for all analyses; analytic code; any other materials used in the review.	Data Availability Statement and Supplementary Table S1: extracted data are available on request and are derived from included publications and institutional cases; analytic code not publicly available.
