# Supplementary material for: Metastasizing Pleomorphic Adenoma: A Systematic Review and Pooled Case-Report Analysis
Source: Cancers (Basel). 2026 Jul 20;18(14):2345. doi: 10.3390/cancers18142345 (PMC13406600; doi:10.3390/cancers18142345)
Supplement: Supplementary file 1 [file cancers-18-02345-s001.zip › Table S3 exclusion criteria.xlsx]

## Sheet: Tabelle1
Section	Database/platform	Search string / item	Limits / filters	Records / n	Notes
Database-specific search strategy	PubMed	("metastasizing pleomorphic adenoma"[Title/Abstract] OR "metastasizing pleomorphic salivary adenoma"[Title/Abstract] OR "metastasizing PA"[Title/Abstract] OR ("pleomorphic adenoma"[Title/Abstract] AND (metastasizing[Title/Abstract] OR metastasis[Title/Abstract] OR metastatic[Title/Abstract])) OR ("pleomorphic adenoma"[Title/Abstract] AND "neck dissection"[Title/Abstract]) OR ("pleomorphic adenoma…	English-language reports; publication date up to 1 August 2025	To be confirmed from original search log	Draft string derived from manuscript Methods 2.1; confirm exact syntax used at final search.
Database-specific search strategy	Scopus	TITLE-ABS-KEY("metastasizing pleomorphic adenoma" OR "metastasizing pleomorphic salivary adenoma" OR "metastasizing PA" OR ("pleomorphic adenoma" AND (metastasizing OR metastasis OR metastatic)) OR ("pleomorphic adenoma" AND "neck dissection") OR ("pleomorphic adenoma" AND "unusual localization"))	English-language reports; publication date up to 1 August 2025	To be confirmed from original search log	Draft string derived from manuscript Methods 2.1; confirm exact syntax used at final search.
Database-specific search strategy	Google Scholar	"metastasizing pleomorphic adenoma" OR "metastasizing pleomorphic salivary adenoma" OR "metastasizing PA" OR "pleomorphic adenoma metastasis" OR "pleomorphic adenoma metastatic" OR "pleomorphic adenoma unusual localization"	English-language reports; publication date up to 1 August 2025	Number screened to be inserted	Google Scholar is difficult to reproduce; insert exact date, browser/incognito settings if used, sorting, and number of records screened.
Additional sources	Reference lists	Manual screening of reference lists from relevant articles	Relevant articles identified during full-text review	Included in PRISMA other-methods pathway	Report as reference-list search in PRISMA.
Additional sources	Institutional databases	Evangelical Hospital Vienna and Clinical Hospital Center Rijeka	Institutional cases described separately from primary case-report-only analysis	n = 4 institutional cases	Institutional cases enrich narrative/institutional Table 1 but are not included in primary case-report-only statistical analysis.
PRISMA counts	All databases combined	Records identified through PubMed, Scopus, and Google Scholar	Before duplicate/unsuitable record removal	n = 3890	Combined figure from manuscript/PRISMA flow.
PRISMA counts	Deduplication/pre-screening	Duplicate or otherwise unsuitable records removed before screening	Duplicates/unsuitable	n = 3462	Combined figure from manuscript/PRISMA flow.
PRISMA counts	Title/abstract screening	Records screened	Title/abstract screening	n = 428	Combined figure from manuscript/PRISMA flow.
PRISMA counts	Title/abstract screening	Records excluded	Title/abstract exclusion	n = 246	Combined figure from manuscript/PRISMA flow.
PRISMA counts	Full-text assessment	Full-text reports sought and assessed	Reports not retrieved: n = 0	n = 182	Combined figure from manuscript/PRISMA flow.
Full-text exclusion reason	Full-text reports	Metastasis from malignant pleomorphic adenoma variant or recurrence without clear evidence of metastatic disease	Eligibility criteria	n = 78	Grouped exclusion reason from manuscript; individual citation list should be added if available.
Full-text exclusion reason	Full-text reports	Review articles	Article type exclusion	n = 2	Grouped exclusion reason from manuscript; individual citation list should be added if available.
Included studies/cases	Published literature	Case reports or small case series included in qualitative review	Confirmed PA and MPA; English language; adequate clinical data	n = 102 reports	Published case-report patients in primary statistical analysis: n = 122.
Included studies/cases	Published literature	Published case-report patients included in primary pooled analysis	Case-report-only primary analysis	n = 122	This replaces the prior pooled total of 125 in statistical analyses.
Included cases	Institutional cases	Institutional cases described separately	Not included in primary case-report-only statistics	n = 4	Keep clearly separated from published case-report-only analyses.
